# Supplementary material for: Transmission of viable Haemophilus ducreyi by Musca domestica
Source: PLoS Negl Trop Dis. 2024 May 30;18(5):e0012194. doi: 10.1371/journal.pntd.0012194 (PMC11139276; doi:10.1371/journal.pntd.0012194)
Supplement: S1 Data — Means and standard deviations are noted. (XLSX) [file pntd.0012194.s002.xlsx]

## Sheet: Group Exposures
Presence (% of flies with detectable H. ducreyi)	Number of flies
0.8	n = 10		0.8
1	n = 10		1
0.9	n = 10		0.9
0.1		0.9	0.9	average % positive

## Sheet: Individual Exposures
Presence (% of flies with detectable H. ducreyi)	Number of flies
0.8	n = 5		0.8
0.8	n = 5		0.8
0.8	n = 5		0.8
1	n = 5		1
0.1		0.85	0.85	average % positive

## Sheet: Timed Trials
Presence (% of flies with detectable H. ducreyi)	Number of flies
1	n = 5
1	n = 5
1	n = 5
0.2	n = 5
1	n = 5
1	n = 5
0.8	n = 5
0.4	n = 5
0.2	n = 5
1	n = 5
1	n = 5
1	n = 5
0.854545		0.854545		average % positive
0.284125

## Sheet: Timed Trials by Dose
Under
Time Point	Presence (%)
0	0.65	0.412311
10	0.35	0.472582
20	0.15	0.3
30	0.1	0.2
40	0	0
Within
Time Point	Presence (%)
0	0.8	0
10	0.7	0.424264
20	0.7	0.424264
30	0.3	0.424264
40	0.3	0.424264
Over
Time Point	Presence (%)
0	1	0
10	1	0
20	1	0
30	0.9	0.141421
40	0.6	0.565685

## Sheet: 120 min trials
Replicate	0 min	30 min	60 min	90 min	120 min
1	1	0.4	0.2	0.2	0
2	1	0.2	0	0	0
3	1	0	0	0	0
mean	1	0.2	0.0666667	0.0666667	0
stdev	0	0.2	0.11547	0.11547	0
